# Supplementary material for: Utilization of MANAGE-PD Tool in a Real-World Setting in Germany: A Cross-Sectional Study
Source: Brain Sci. 2024 Jun 24;14(7):630. doi: 10.3390/brainsci14070630 (PMC11275059; doi:10.3390/brainsci14070630)
Supplement: Supplementary file 1 [file brainsci-14-00630-s001.zip]

Archive with 1 entries (1 files):
- brainsci-3022163-supplementary.pdf
